# Supplementary material for: Polyphenolic Compound Variation in Globe Artichoke Cultivars as Affected by Fertilization and Biostimulants Application
Source: Plants (Basel). 2022 Aug 8;11(15):2067. doi: 10.3390/plants11152067 (PMC9370648; doi:10.3390/plants11152067)
Supplement: Supplementary file 1 [file plants-11-02067-s001.zip]

Archive with 1 entries (1 files):
- plants-1816796-supplementary.pdf
